# Supplementary material for: Transparent Low Electrostatic Charge Films Based on Carbon Nanotubes and Polypropylene. Homopolymer Cast Films
Source: Polymers (Basel). 2018 Jan 9;10(1):55. doi: 10.3390/polym10010055 (PMC6415039; doi:10.3390/polym10010055)
Supplement: Supplementary file 1 [file polymers-10-00055-s001.zip]

Archive with 3 entries (2 files):
- Antistatic Cast Film 20171125 SI.docx
- __MACOSX/
- __MACOSX/._Antistatic Cast Film 20171125 SI.docx
